# Supplementary material for: Exploring Species-Specificity in TLR4/MD-2 Inhibition with Amphiphilic Lipid A Mimicking Glycolipids
Source: Molecules. 2023 Aug 8;28(16):5948. doi: 10.3390/molecules28165948 (PMC10459247; doi:10.3390/molecules28165948)
Supplement: Supplementary file 1 [file molecules-28-05948-s001.zip]

Archive with 1 entries (1 files):
- molecules-2511843-supplementary.pdf
